# Supplementary material for: Ancient Mitogenomes Suggest Stable Mitochondrial Clades of the Siberian Roe Deer
Source: Genes (Basel). 2022 Jan 8;13(1):114. doi: 10.3390/genes13010114 (PMC8774404; doi:10.3390/genes13010114)
Supplement: Supplementary file 1 [file genes-13-00114-s001.zip]

Archive with 1 entries (1 files):
- genes-1467022-Supporting Information.pdf
